# Supplementary material for: Comparative Transcriptome Analysis of Galeruca daurica Reveals Cold Tolerance Mechanisms
Source: Genes (Basel). 2023 Dec 4;14(12):2177. doi: 10.3390/genes14122177 (PMC10742598; doi:10.3390/genes14122177)
Supplement: Supplementary file 1 [file genes-14-02177-s001.zip]

Archive with 12 entries (12 files):
- Figure.s1-Unigene length distribution of G daurica larvae.jpg
- __MACOSX/._Figure.s1-Unigene length distribution of G daurica larvae.jpg
- Table.s2-Summary of the RNA-Seq data from transcriptomes of first and second G. daurica larvae.xlsx
- __MACOSX/._Table.s2-Summary of the RNA-Seq data from transcriptomes of first and second G. daurica larvae.xlsx
- Table.s4-Functional annotation of the unigene transcriptome of G. daurica larvae.xlsx
- __MACOSX/._Table.s4-Functional annotation of the unigene transcriptome of G. daurica larvae.xlsx
- Table.s3-Transcriptome assembly results of G. daurica larvae.xlsx
- __MACOSX/._Table.s3-Transcriptome assembly results of G. daurica larvae.xlsx
- Table.s1-Outdoor temperature and humidity data collection.xlsx
- __MACOSX/._Table.s1-Outdoor temperature and humidity data collection.xlsx
- Figure.s2-Annotation information of transcriptome data of G. daurica larvae and other species in Nr database.png
- __MACOSX/._Figure.s2-Annotation information of transcriptome data of G. daurica larvae and other species in Nr database.png
