# Supplementary material for: Comparative Transcriptome Analysis of Galeruca daurica Reveals Cold Tolerance Mechanisms
Source: Genes (Basel). 2023 Dec 4;14(12):2177. doi: 10.3390/genes14122177 (PMC10742598; doi:10.3390/genes14122177)
Supplement: Supplementary file 1 [file genes-14-02177-s001.zip › Table.s2-Summary of the RNA-Seq data from transcriptomes of first and second G. daurica larvae.xlsx]

## Sheet: Sheet1
Sample	Clean Data/bp	GC/%	N/%	Q20/%	Q30/%
GdIn1-1	7 821 545 317	38.04	0	97.92	93.8
GdIn1-2	9 610 162 638	37.93	0	97.82	93.55
GdIn1-3	9 574 509 683	38.04	0	97.93	93.75
GdIn2-1	6 671 794 795	38.33	0	97.92	93.8
GdIn2-2	9 326 137 146	38.25	0	97.92	93.8
GdIn2-3	7 273 801 496	38.15	0	97.95	93.83
GdOut1-1	7 739 227 007	38.06	0	98.06	93.95
GdOut1-2	7 339 787 066	37.65	0	98.12	94.11
GdOut1-3	8 446 190 442	37.78	0	98.11	94.11
GdOut2-1	8 758 174 325	37.78	0	98.05	94.09
GdOut2-2	7 332 381 361	37.76	0	97.81	93.51
GdOut2-3	8 328 710 770	37.79	0	97.94	93.84
