# Supplementary material for: Comparative Transcriptome Analysis of Galeruca daurica Reveals Cold Tolerance Mechanisms
Source: Genes (Basel). 2023 Dec 4;14(12):2177. doi: 10.3390/genes14122177 (PMC10742598; doi:10.3390/genes14122177)
Supplement: Supplementary file 1 [file genes-14-02177-s001.zip › Table.s4-Functional annotation of the unigene transcriptome of G. daurica larvae.xlsx]

## Sheet: Sheet1
Database	Number of genes	Percentage/%
KOG	15 419	41.18
Swiss-Prot	16 994	45.38
KEGG	31 632	84.47
Nr	37 020	98.86
Total annotations	37 446
