# Supplementary material for: Comparative Transcriptome Analysis of Galeruca daurica Reveals Cold Tolerance Mechanisms
Source: Genes (Basel). 2023 Dec 4;14(12):2177. doi: 10.3390/genes14122177 (PMC10742598; doi:10.3390/genes14122177)
Supplement: Supplementary file 1 [file genes-14-02177-s001.zip › Table.s3-Transcriptome assembly results of G. daurica larvae.xlsx]

## Sheet: Sheet1
Unigene length	Total number	Proportion
200~300(bp)	30 588	29.3
300~500(bp)	28 169	25.99
500~1000(bp)	21 959	20.03
1000~2000(bp)	12 577	13.2
>2000(bp)	10 495	11.48
Total number	76 194
Total length (bp)	71 933 873
N50 length	1 839
Average length (bp)	944
