# Supplementary material for: Comparative Transcriptome Analysis of Galeruca daurica Reveals Cold Tolerance Mechanisms
Source: Genes (Basel). 2023 Dec 4;14(12):2177. doi: 10.3390/genes14122177 (PMC10742598; doi:10.3390/genes14122177)
Supplement: Supplementary file 1 [file genes-14-02177-s001.zip › Table.s1-Outdoor temperature and humidity data collection.xlsx]

## Sheet: Sheet1
Date	Temperature/Humidity	Max	Min
2020.10.23	Temperature/℃	18.92	-9.16
	Humidity/%	76.11	36.15
2020.10.24	Temperature/℃	13.87	-11.32
	Humidity/%	80.69	36.09
2020.10.25	Temperature/℃	8.25	-8.13
	Humidity/%	90.52	40.49
2020.10.26	Temperature/℃	9.8	-9
	Humidity/%	90.03	42.07
2020.10.27	Temperature/℃	11.98	-10.36
	Humidity/%	94.41	37.77
2020.10.28	Temperature/℃	10.44	-9.4
	Humidity/%	83.61	38.69
2020.10.29	Temperature/℃	10.03	-9.84
	Humidity/%	82.03	37.35
2020.10.30	Temperature/℃	12.61	-12.5
	Humidity/%	90.87	36.4
2020.10.31	Temperature/℃	10.64	-11.94
	Humidity/%	82.68	37.92
2020.11.1	Temperature/℃	9.38	-9.13
	Humidity/%	75.97	34.78
2020.11.2	Temperature/℃	6.28	-8.26
	Humidity/%	83.04	36.4
2020.11.3	Temperature/℃	5.61	-9.34
	Humidity/%	74.11	47.93
2020.11.4	Temperature/℃	5.76	-11.25
	Humidity/%	82.48	43.17
2020.11.5	Temperature/℃	5.67	-10.23
	Humidity/%	90	50.42
2020.11.6	Temperature/℃	7.21	-13.04
	Humidity/%	83.51	47.62
2020.11.7	Temperature/℃	6.34	-15.14
	Humidity/%	88.19	48.97
2020.11.8	Temperature/℃	4.33	-9.1
	Humidity/%	91.05	55.76
2020.11.9	Temperature/℃	3.26	-12.59
	Humidity/%	84.71	59.11
2020.11.10	Temperature/℃	4.33	-10.34
	Humidity/%	84.5	50.231
2020.11.11	Temperature/℃	3.57	-10.46
	Humidity/%	86.11	47.39
2020.11.12	Temperature/℃	-4.24	-13.72
	Humidity/%	71.87	27.53
2020.11.13	Temperature/℃	-3.88	-16.49
	Humidity/%	76.25	45.15
2020.11.14	Temperature/℃	-3.19	-18.9
	Humidity/%	70.32	44.11
2020.11.15	Temperature/℃	-2.9	-19.94
	Humidity/%	76.09	35.72
2020.11.16	Temperature/℃	6.25	-16.34
	Humidity/%	82.53	46.78
2020.11.17	Temperature/℃	-2.42	-13.54
	Humidity/%	76.53	52.4
2020.11.18	Temperature/℃	-2.66	-13.87
	Humidity/%	76.73	56.95
2020.11.19	Temperature/℃	-1.3	-13.11
	Humidity/%	77.92	44.38
2020.11.20	Temperature/℃	-1.9	-13.64
	Humidity/%	77.84	56.79
2020.11.21	Temperature/℃	-5.24	-13.57
	Humidity/%	77.9	42.19
2020.11.22	Temperature/℃	-8.67	-9.23
	Humidity/%	85.68	43.72
2020.11.23	Temperature/℃	15.91	-11.18
	Humidity/%	71.11	26.15
2020.11.24	Temperature/℃	9.91	-14.32
	Humidity/%	82.69	26.09
2020.11.25	Temperature/℃	4.28	-11.13
	Humidity/%	86.52	37.49
2020.11.26	Temperature/℃	6.8	-11
	Humidity/%	84.03	38.07
2020.11.27	Temperature/℃	8.98	-13.36
	Humidity/%	84.41	27.77
2020.11.28	Temperature/℃	7.44	-11.4
	Humidity/%	72.61	28.69
2020.11.29	Temperature/℃	7.03	-11.84
	Humidity/%	72.03	27.35
2020.11.30	Temperature/℃	7.61	-15.5
	Humidity/%	80.87	26.4
2020.12.1	Temperature/℃	7.64	-12.94
	Humidity/%	74.68	27.92
2020.12.2	Temperature/℃	5.38	-11.13
	Humidity/%	65.97	24.78
2020.12.3	Temperature/℃	-0.28	-16.26
	Humidity/%	73.04	36.4
2020.12.4	Temperature/℃	-0.8	-16.92
	Humidity/%	74.11	37.93
2020.12.5	Temperature/℃	-1.06	-17.2
	Humidity/%	79.48	43.17
2020.12.6	Temperature/℃	-0.72	-12.34
	Humidity/%	86	46.42
2020.12.7	Temperature/℃	-2.76	-17.04
	Humidity/%	74.51	37.62
2020.12.8	Temperature/℃	-1.62	-18.14
	Humidity/%	78.19	38.97
2020.12.9	Temperature/℃	0.88	-12.1
	Humidity/%	81.05	45.76
2020.12.10	Temperature/℃	1.28	-14.59
	Humidity/%	84.81	49.18
2020.12.11	Temperature/℃	1.3	-14.34
	Humidity/%	84.5	46.61
2020.12.12	Temperature/℃	1.57	-13.46
	Humidity/%	86.49	43.39
2020.12.13	Temperature/℃	-4.24	-17.72
	Humidity/%	61.87	29.5
2020.12.14	Temperature/℃	-4.88	-21.49
	Humidity/%	66.25	35.15
2020.12.15	Temperature/℃	-3.15	-20.9
	Humidity/%	70.32	34.11
2020.12.16	Temperature/℃	-2.9	-19.94
	Humidity/%	66.09	34.22
2020.12.17	Temperature/℃	-1.25	-19.34
	Humidity/%	72.53	36.64
2020.12.18	Temperature/℃	-2.42	-15.84
	Humidity/%	66.53	42.4
2020.12.19	Temperature/℃	-2.98	-16.96
	Humidity/%	69.53	46.65
2020.12.20	Temperature/℃	-2.16	-17.11
	Humidity/%	71.67	47.38
2020.12.21	Temperature/℃	-1.2	-16.64
	Humidity/%	72.84	48.89
2020.12.22	Temperature/℃	-1.24	-15.57
	Humidity/%	73.9	52.19
2020.12.23	Temperature/℃	-1.87	-14.74
	Humidity/%	75.06	43.72
2020.12.24	Temperature/℃	-2.4	-16.64
	Humidity/%	65.37	41.23
2020.12.25	Temperature/℃	0.14	-16.21
	Humidity/%	69.11	40.74
2020.12.26	Temperature/℃	0.2	-14.82
	Humidity/%	69.3	43.72
2020.12.27	Temperature/℃	6.7	-19.38
	Humidity/%	74.77	22.68
2020.12.28	Temperature/℃	-2.26	-16.32
	Humidity/%	70.07	32.33
2020.12.29	Temperature/℃	-5.92	-23.9
	Humidity/%	50.72	19.46
2020.12.30	Temperature/℃	-0.84	-20.5
	Humidity/%	54.41	19.38
2020.12.31	Temperature/℃	0.3	-24.33
	Humidity/%	71.37	22.8
2021.1.1	Temperature/℃	2.81	-22.2
	Humidity/%	69.29	26.7
2021.1.2	Temperature/℃	5.8	-19.38
	Humidity/%	74.77	22.68
2021.1.3	Temperature/℃	4.11	-18.28
	Humidity/%	60.56	23.81
2021.1.4	Temperature/℃	1.44	-16.54
	Humidity/%	60.82	21.45
2021.1.5	Temperature/℃	0.43	-23.14
	Humidity/%	65.11	26.61
2021.1.6	Temperature/℃	-12	-25.36
	Humidity/%	49.3	20.98
2021.1.7	Temperature/℃	-11.34	-28.04
	Humidity/%	60.49	33.45
2021.1.8	Temperature/℃	1.78	-17.2
	Humidity/%	51.37	22.09
2021.1.9	Temperature/℃	5.12	-15.92
	Humidity/%	60.65	23.43
2021.1.10	Temperature/℃	-5.74	-17.68
	Humidity/%	64.5	38.45
2021.1.11	Temperature/℃	3.06	-18.74
	Humidity/%	75.38	27.33
2021.1.12	Temperature/℃	0.38	-16.6
	Humidity/%	75.56	32.98
2021.1.13	Temperature/℃	0.66	-12.6
	Humidity/%	67.62	29.8
2021.1.14	Temperature/℃	2.14	-10.66
	Humidity/%	62.85	31.82
2021.1.15	Temperature/℃	-1.14	-12.15
	Humidity/%	65.68	36.84
2021.1.16	Temperature/℃	-4.52	-16.98
	Humidity/%	63.69	29.94
2021.1.17	Temperature/℃	-1.05	-20.06
	Humidity/%	75.31	30.94
2021.1.18	Temperature/℃	3.05	-17.71
	Humidity/%	67.92	26.46
2021.1.19	Temperature/℃	8.67	-15.02
	Humidity/%	59.77	22.94
2021.1.20	Temperature/℃	4.96	-14.52
	Humidity/%	68.78	30.15
2021.1.21	Temperature/℃	5.53	-15.06
	Humidity/%	68.15	29.3
2021.1.22	Temperature/℃	6.32	-14.62
	Humidity/%	72.39	29.72
2021.1.23	Temperature/℃	9.43	-12.28
	Humidity/%	67.38	28.26
2021.1.24	Temperature/℃	10.19	-11.47
	Humidity/%	72.89	30.6
2021.1.25	Temperature/℃	4.27	-9.01
	Humidity/%	77.98	47.31
2021.1.26	Temperature/℃	3.6	-15.33
	Humidity/%	79.64	30.64
2021.1.27	Temperature/℃	4.6	-14.8
	Humidity/%	74.51	34.7
2021.1.28	Temperature/℃	0.36	-15.5
	Humidity/%	51.25	25.03
2021.1.29	Temperature/℃	4.58	-17.05
	Humidity/%	64.28	31.72
2021.1.30	Temperature/℃	6.62	-14.56
	Humidity/%	75.64	32.26
2021.1.31	Temperature/℃	6.96	-13.92
	Humidity/%	77.25	29.63
2021.2.1	Temperature/℃	-3	-13.46
	Humidity/%	61.79	30.39
2021.2.2	Temperature/℃	-0.06	-21.7
	Humidity/%	55.99	26.48
2021.2.3	Temperature/℃	4.48	-15.8
	Humidity/%	57.46	24.26
2021.2.4	Temperature/℃	7.48	-16.96
	Humidity/%	64.74	24.64
2021.2.5	Temperature/℃	10.31	-13.56
	Humidity/%	65.11	30.13
2021.2.6	Temperature/℃	9.35	-10.84
	Humidity/%	71.71	30.03
2021.2.7	Temperature/℃	7.74	-9.8
	Humidity/%	71.41	26.46
2021.2.8	Temperature/℃	6.7	-13.74
	Humidity/%	63.52	29.27
2021.2.9	Temperature/℃	11.75	-11.97
	Humidity/%	70.51	24.62
2021.2.10	Temperature/℃	13.96	-11.01
	Humidity/%	66.47	24.31
2021.2.11	Temperature/℃	14.14	-7.42
	Humidity/%	56.87	28.51
2021.2.12	Temperature/℃	11.07	-8.68
	Humidity/%	65.41	27.35
2021.2.13	Temperature/℃	14.32	-7.1
	Humidity/%	58.03	25.27
2021.2.14	Temperature/℃	5.88	-9.2
	Humidity/%	68.25	32.75
2021.2.15	Temperature/℃	6.54	-14.16
	Humidity/%	61.71	28.93
2021.2.16	Temperature/℃	3.22	-11.26
	Humidity/%	50.43	22.25
2021.2.17	Temperature/℃	10.1	-10.52
	Humidity/%	52.32	25.95
2021.2.18	Temperature/℃	12.82	-11.16
	Humidity/%	67.11	25.56
2021.2.19	Temperature/℃	14.57	-9.96
	Humidity/%	65.67	25.65
2021.2.20	Temperature/℃	16.92	-5.56
	Humidity/%	56.4	20.72
2021.2.21	Temperature/℃	19.35	-3.19
	Humidity/%	43.97	21.62
2021.2.22	Temperature/℃	14.34	-2.74
	Humidity/%	68.18	23.82
2021.2.23	Temperature/℃	12.47	-2.41
	Humidity/%	46.28	25.92
2021.2.24	Temperature/℃	17.33	-6.98
	Humidity/%	59.85	20.06
2021.2.25	Temperature/℃	18.2	-4.46
	Humidity/%	43.39	15.56
2021.2.26	Temperature/℃	15.62	-6.91
	Humidity/%	41.97	25.29
2021.2.27	Temperature/℃	5.68	2.56
	Humidity/%	87.03	33.81
2021.2.28	Temperature/℃	3.52	-1
	Humidity/%	95.36	67.48
2021.3.1	Temperature/℃	9.97	-5.84
	Humidity/%	84.03	37.76
2021.3.2	Temperature/℃	13.7	-8.13
	Humidity/%	80.16	32.8
2021.3.3	Temperature/℃	15.9	-5.67
	Humidity/%	89.47	30.13
2021.3.4	Temperature/℃	17	-5.26
	Humidity/%	79.53	26.46
2021.3.5	Temperature/℃	14.5	-4.44
	Humidity/%	71.31	28.53
2021.3.6	Temperature/℃	15.7	-6.82
	Humidity/%	54.71	17.72
2021.3.7	Temperature/℃	17.17	-7.9
	Humidity/%	61.55	18.41
2021.3.8	Temperature/℃	16.52	-1.6
	Humidity/%	74.01	37.2
2021.3.9	Temperature/℃	20.15	-3.86
	Humidity/%	86.83	29.52
2021.3.10	Temperature/℃	20.98	-0.64
	Humidity/%	72.37	28.38
2021.3.11	Temperature/℃	21.24	-1.52
	Humidity/%	86.95	30.08
2021.3.12	Temperature/℃	22.25	3.95
	Humidity/%	96.26	31.32
2021.3.13	Temperature/℃	22.16	-0.92
	Humidity/%	81.48	25.76
2021.3.14	Temperature/℃	19.91	2.64
	Humidity/%	76.57	42.98
2021.3.15	Temperature/℃	9.25	-2.32
	Humidity/%	43.12	21.33
2021.3.16	Temperature/℃	6.2	-3.64
	Humidity/%	60.33	21.99
2021.3.17	Temperature/℃	12.42	-1.88
	Humidity/%	90.57	27.09
2021.3.18	Temperature/℃	7.82	2.11
	Humidity/%	98.6	85.83
2021.3.19	Temperature/℃	7.72	1.44
	Humidity/%	97.46	67.71
2021.3.20	Temperature/℃	8.27	-2.48
	Humidity/%	81.39	31.47
2021.3.21	Temperature/℃	12.86	-4.84
	Humidity/%	53.94	27.15
2021.3.22	Temperature/℃	17.35	-5.56
	Humidity/%	82.63	20.95
2021.3.23	Temperature/℃	19.03	-4.37
	Humidity/%	80.06	27.57
2021.3.24	Temperature/℃	23.23	-0.68
	Humidity/%	59.51	16.73
2021.3.25	Temperature/℃	24.14	-2.33
	Humidity/%	57.77	21.59
2021.3.26	Temperature/℃	20.71	6.4
	Humidity/%	92.05	45.2
2021.3.27	Temperature/℃	23.19	0.6
	Humidity/%	95.8	17.55
2021.3.28	Temperature/℃	17.52	1.75
	Humidity/%	41.32	17.4
2021.3.29	Temperature/℃	19.63	-0.8
	Humidity/%	50.89	18.14
2021.3.30	Temperature/℃	20.42	0.54
	Humidity/%	57.33	28.35
2021.3.31	Temperature/℃	15.63	1.94
	Humidity/%	53.8	20.79
2021.4.1	Temperature/℃	11.28	5.1
	Humidity/%	97.15	33.32
2021.4.2	Temperature/℃	15.63	2.92
	Humidity/%	100	21.18
2021.4.3	Temperature/℃	18.67	-1.12
	Humidity/%	81.66	22.55
2021.4.4	Temperature/℃	20.67	-2.36
	Humidity/%	67.22	17.43
2021.4.5	Temperature/℃	11.65	0.68
	Humidity/%	97.93	51.03
2021.4.6	Temperature/℃	20.39	2.54
	Humidity/%	100	41.96
2021.4.7	Temperature/℃	25.48	-0.87
	Humidity/%	96.73	18.63
2021.4.8	Temperature/℃	24.22	0.05
	Humidity/%	84.46	22.55
2021.4.9	Temperature/℃	25.4	2.77
	Humidity/%	78.18	22.73
2021.4.10	Temperature/℃	23.76	7.14
	Humidity/%	80.02	29.78
2021.4.11	Temperature/℃	13.3	9.53
	Humidity/%	90.68	64.15
2021.4.12	Temperature/℃	11.17	-0.92
	Humidity/%	88.04	39.02
2021.4.13	Temperature/℃	15.68	-5.68
	Humidity/%	70.52	23.62
2021.4.14	Temperature/℃	21.56	-2.8
	Humidity/%	73.45	22.02
2021.4.15	Temperature/℃	12.74	2.42
	Humidity/%	63.94	25.81
2021.4.16	Temperature/℃	13.98	0.02
	Humidity/%	59.19	21.48
2021.4.17	Temperature/℃	21.05	-5.06
	Humidity/%	78.1	22.77
2021.4.18	Temperature/℃	25.57	-1.92
	Humidity/%	65.74	18.81
2021.4.19	Temperature/℃	30.07	2.06
	Humidity/%	61.57	16.47
2021.4.20	Temperature/℃	32.18	4.74
	Humidity/%	52.74	13.81
2021.4.21	Temperature/℃	29.01	11.1
	Humidity/%	59.14	27.56
2021.4.22	Temperature/℃	20.55	11.87
	Humidity/%	90.19	56.04
2021.4.23	Temperature/℃	26.05	7.74
	Humidity/%	78.36	35.73
2021.4.24	Temperature/℃	25.49	10.35
	Humidity/%	61.02	30.66
2021.4.25	Temperature/℃	15.73	11.37
	Humidity/%	75.57	45.19
2021.4.26	Temperature/℃	17.95	8.96
	Humidity/%	81.63	36.33
2021.4.27	Temperature/℃	17.65	3.42
	Humidity/%	50.08	33.37
2021.4.28	Temperature/℃	17.85	2
	Humidity/%	54.64	26.33
